# Supplementary material for: The role of sex and body weight on the metabolic effects of high-fat diet in C57BL/6N mice
Source: Nutr Diabetes. 2017 Apr 10;7(4):e261–. doi: 10.1038/nutd.2017.6 (PMC5436097; doi:10.1038/nutd.2017.6)
Supplement: Supplementary Table 1 [file nutd20176x2.xlsx]

## Sheet: ACM
	MGP Select (Breeders chow)				Mouse GP (HFD)
	Male		Female		Male		Female
	mean	SD	mean	SD	mean	SD	mean	SD	overall average	Residual variances homogeneity	Diet contribution	Diet contribution adjusted	Diet estimate	Diet standard error	Diet p-Val	Diet percentage change females	Diet percentage change CI females	Diet percentage change males	Diet percentage change CI males	Sex estimate	Sex standard error	Sex p-val	Intercept estimate	Intercept standard error	Interaction included	Interaction p-val	Female HFD estimate	Female HFD standard error	Female HFD p-val	Male HFD estimate	Male HFD standard error	Male HFD p-val	Classification tag
ipGTT at 13 weeks of age
Body weight (g)	27.5379	2.9006	22.2307	2.62199	36.3265	3.23156	30.0262	3.20022	29.497	FALSE	0	0	NA	NA	NA	26.286	2.12206	29.6001	2.11799	5.31934	0.215452	2.44e-109	22.2558	0.222084	TRUE	0.00146732	7.75359	0.312973	6.04e-110	8.73115	0.312373	4.49e-133	If phenotype is significant - different size as males greater
Fasted plasma glucose (mM)	5.52138	0.833734	4.79358	0.611022	7.99784	1.14834	5.95152	0.830441	6.17111	FALSE	0	0	NA	NA	NA	18.8072	2.79995	39.9032	2.7913	0.739646	0.0569837	3.64e-36	4.78923	0.057822	TRUE	0	1.16062	0.086394	1.87e-38	2.46247	0.0861272	8.18e-138	If phenotype is significant - different size as males greater
T15 plasma glucose (mM)	19.5569	2.78943	17.1845	2.58984	22.1161	3.43617	18.8893	2.81823	19.5587	FALSE	6.88e-15	7.568e-14	NA	NA	NA	8.73896	2.91369	12.8747	2.90731	2.4033	0.208903	3.85e-29	17.1789	0.198311	TRUE	0.00830374	1.70922	0.284939	2.63e-09	2.51811	0.284315	2.87e-18	If phenotype is significant - different size as males greater
T30 plasma glucose (mM)	21.08	3.20998	15.2963	2.61002	23.4449	3.67226	17.5813	3.0745	19.4826	FALSE	2.23e-14	2.23e-13	2.33493	0.266969	4.49e-14	11.9847	2.74059	11.9847	2.74059	5.82159	0.164731	1.15e-188	15.2746	0.207136	FALSE	0.904372	NA	NA	NA	NA	NA	NA	If phenotype is significant - both sexes equally
T60 plasma glucose (mM)	15.5331	3.02823	10.2838	1.74948	19.5438	4.11873	13.6766	2.61911	14.9692	FALSE	0	0	NA	NA	NA	22.5651	3.93602	26.7257	3.92344	5.25775	0.192742	4.05e-128	10.2812	0.196032	TRUE	0.044263	3.37782	0.294596	5.75e-29	4.00062	0.293654	1.99e-39	If phenotype is significant - different size as males greater
T120 plasma glucose (mM)	7.94069	1.65836	5.69696	0.943034	12.5141	3.12503	8.3551	1.68678	8.83412	FALSE	0	0	NA	NA	NA	29.9403	4.03625	51.6044	4.01602	2.24983	0.105848	1.86e-85	5.69825	0.102576	TRUE	0	2.64496	0.178283	7.09e-46	4.55879	0.17739	1.33e-116	If phenotype is significant - different size as males greater
Area under the curve (T0-T120)	1083.71	245.747	696.334	167.308	1214.39	328.379	875.471	217.876	976.125	FALSE	1.5e-10	7.5e-10	154.019	21.8123	1.99e-10	15.7787	4.46917	15.7787	4.46917	367.081	12.5007	1.27e-143	706.525	16.459	FALSE	0.0588294	NA	NA	NA	NA	NA	NA	If phenotype is significant - both sexes equally
Glucose clearance rate (mM/min)	-0.145992	0.031924	-0.106659	0.026221	-0.121453	0.0376791	-0.102513	0.0324994	-0.118316	FALSE	5.66e-15	6.792e-14	NA	NA	NA	-3.08847	-5.07289	-20.6716	-5.06179	-0.0394532	0.00231029	9.44e-59	-0.106527	0.00206657	TRUE	1.54e-09	0.00365415	0.00300102	0.2236	0.0244579	0.00299445	7.83e-16	If phenotype is significant - males only
DEXA at 14 weeks of age
Body weight (g)	31.1024	2.81982	25.7044	2.53483	38.8684	3.27264	32.4259	3.21049	32.4337	FALSE	0	0	NA	NA	NA	20.6647	1.82491	23.8162	1.82122	5.41165	0.210654	1.63e-116	25.7166	0.206294	TRUE	0.000935698	6.70235	0.295943	5.88e-95	7.72448	0.295344	7.01e-120	If phenotype is significant - different size as males greater
Fat mass (g)	7.80455	2.55972	5.9824	2.11191	17.2309	2.477	14.0822	2.74362	11.7676	FALSE	0	0	NA	NA	NA	68.7803	4.22592	79.9355	4.21925	1.8387	0.182974	7.11e-23	5.98023	0.176688	TRUE	4.27e-07	8.09376	0.248644	1.82e-167	9.40645	0.248251	8.69e-208	If phenotype is significant - different size as males greater
Lean mass (g)	23.338	1.70057	19.7165	1.10247	22.1215	1.94453	18.7308	1.22021	20.9161	FALSE	1.08e-12	7.56e-12	-1.11604	0.140278	2.3e-12	-5.33579	1.34134	-5.33579	1.34134	3.51384	0.0781103	1.05e-260	19.7807	0.107258	FALSE	0.120611	NA	NA	NA	NA	NA	NA	If phenotype is significant - both sexes equally
Bone area (cm2)	9.15807	0.478483	8.83574	0.356863	9.99611	0.655592	9.18664	0.652244	9.32868	FALSE	0	0	NA	NA	NA	3.7049	1.1886	8.90498	1.18404	0.3235	0.0313819	6.1e-24	8.84159	0.0356072	TRUE	0	0.345619	0.0554404	6.27e-10	0.830717	0.0552276	5.25e-47	If phenotype is significant - different size as males greater
Bone mineral content (g)	0.442986	0.041351	0.432969	0.0265554	0.495451	0.0472389	0.450202	0.0405228	0.457441	FALSE	0	0	NA	NA	NA	3.69674	1.76775	11.3871	1.7633	0.0103136	0.00264944	0.000104527	0.433163	0.00276736	TRUE	0	0.0169104	0.0040432	3.09e-05	0.0520892	0.00403302	7.62e-36	If phenotype is significant - different size as males greater
Bone mineral density (g/cm2)	0.0482886	0.00236114	0.048977	0.00168558	0.0495151	0.00270103	0.0489636	0.00181013	0.0489729	FALSE	2.1e-09	8.4e-09	NA	NA	NA	-0.0518654	0.963667	2.49879	0.962066	-0.000661684	0.000155689	2.3e-05	0.0489714	0.000167871	TRUE	1.76e-08	-2.54e-05	0.000235968	0.914186	0.00122373	0.000235576	2.41e-07	If phenotype is significant - males only
Body length (cm)	10.4352	0.211775	10.1443	0.215581	10.263	0.253553	9.99752	0.270501	10.2011	FALSE	4.44e-06	1.332e-05	-0.156939	0.0327941	5.66e-06	-1.53845	0.642949	-1.53845	0.642949	0.277208	0.0098368	8.52e-135	10.1506	0.0240756	FALSE	0.289089	NA	NA	NA	NA	NA	NA	If phenotype is significant - both sexes equally
Plasma chemistry at 16 weeks of age
Body weight (g)	31.939	2.94015	25.8071	2.7872	39.703	3.45361	33.1656	3.259	33.0839	FALSE	0	0	7.51709	0.274827	4.88e-49	22.7213	1.6614	22.7213	1.6614	6.32687	0.16039	1.35e-219	25.7429	0.210755	FALSE	0.233757	NA	NA	NA	NA	NA	NA	If phenotype is significant - both sexes equally
log10(Insulin (µg/L)+1)	0.168008	0.0710171	0.123265	0.0570478	0.271169	0.149279	0.172586	0.0738303	0.188165	FALSE	0	0	NA	NA	NA	25.3504	10.6544	53.8298	10.606	0.0447519	0.00460598	1.54e-21	0.124029	0.00630335	TRUE	1.22e-08	0.0477007	0.010024	2.18e-06	0.101289	0.0099784	2.72e-23	If phenotype is significant - different size as males greater
Magnesium (mM)	0.931069	0.0793784	1.03389	0.0906704	0.854622	0.0701411	0.881956	0.0653362	0.919181	FALSE	0	0	NA	NA	NA	-16.3179	2.10957	-8.18523	2.10822	-0.103335	0.00561865	8.24e-67	1.03392	0.00715031	TRUE	0	-0.149991	0.0096954	2.11e-49	-0.0752371	0.00968919	1.73e-14	If phenotype is significant - different size as females greater
log10(Creatine kinase (U/L))	2.25735	0.316178	2.3042	0.313031	2.28178	0.333145	2.38483	0.306739	2.3098	TRUE	0.0494745	0.0494745	0.0533702	0.0271877	0.0523401	2.3106	2.35412	2.3106	2.35412	NA	NA	NA	2.28116	0.0198412	FALSE	0.0730208	NA	NA	NA	NA	NA	NA	If phenotype is significant - both sexes equally
Total bilirubin (µM)	1.78414	0.251824	1.87905	0.290237	2.03973	0.366356	2.0876	0.431732	1.96065	FALSE	3.03e-13	2.424e-12	0.23182	0.0282256	6.65e-13	11.8236	2.87921	11.8236	2.87921	-0.081742	0.016694	1.11e-06	1.87469	0.0206612	FALSE	0.146406	NA	NA	NA	NA	NA	NA	If phenotype is significant - both sexes equally
Urea (mM)	9.81414	1.04975	9.31014	1.44997	7.8227	0.912974	7.81267	1.18242	8.59158	FALSE	0	0	NA	NA	NA	-17.5065	3.0421	-22.9997	3.04009	0.48587	0.09117	1.18e-07	9.31146	0.0971581	TRUE	5.71e-05	-1.50408	0.130682	3.65e-29	-1.97604	0.130596	1.67e-47	If phenotype is significant - different size as males greater
Creatinine (µM)	11.2348	2.21414	14.0493	2.81331	8.94459	1.31987	9.04793	1.1821	10.6221	FALSE	0	0	NA	NA	NA	-47.1925	4.24709	-21.3042	4.25516	-2.84731	0.181826	1.8e-50	14.0544	0.180658	TRUE	0	-5.01285	0.225566	4.8e-92	-2.26296	0.225994	9.91e-23	If phenotype is significant - different size as females greater
log10(Alanine transaminase (U/L))	1.68825	0.159392	1.6261	0.192903	2.35065	0.258535	2.12762	0.262565	1.98103	FALSE	0	0	NA	NA	NA	25.1674	2.20383	33.4147	2.19595	0.0615071	0.0136411	7.15e-06	1.6277	0.0142534	TRUE	1.41e-12	0.498576	0.0218294	2.66e-96	0.661958	0.0217513	1.47e-151	If phenotype is significant - different size as males greater
Alkaline Phosphatase (U/L)	74.0855	8.51986	115.315	13.2931	137.717	33.4159	149.415	27.9338	121.919	FALSE	0	0	NA	NA	NA	28.0182	3.2645	52.2774	3.24191	-41.2672	0.842883	2.31e-289	115.294	0.958518	TRUE	0	34.1594	1.99002	2.78e-59	63.7361	1.97625	3.11e-165	If phenotype is significant - different size as males greater
log10(Aspartate aminotransferase (U/L))	1.76113	0.105139	1.789	0.114104	2.30527	0.206681	2.30182	0.209668	2.06883	FALSE	0	0	0.528077	0.0129744	2.69e-65	25.5254	1.25428	25.5254	1.25428	-0.0200373	0.00743503	0.00713642	1.7858	0.00906296	FALSE	0.0527453	NA	NA	NA	NA	NA	NA	If phenotype is significant - both sexes equally
Iron (µM)	19.6486	2.0734	22.372	2.81839	32.3195	5.95529	35.2887	8.52037	28.1184	FALSE	0	0	12.7847	0.324118	5.61e-64	45.4673	2.30538	45.4673	2.30538	-2.78027	0.184504	3.64e-47	22.4043	0.172811	FALSE	0.707611	NA	NA	NA	NA	NA	NA	If phenotype is significant - both sexes equally
Phosphate (mM)	2.19369	0.295347	2.37676	0.337732	2.49608	0.313326	2.60656	0.341449	2.43322	TRUE	7.04e-12	4.224e-11	NA	NA	NA	9.65819	3.20707	12.5527	3.20327	-0.18242	0.0232599	9.62e-15	2.3745	0.028375	TRUE	0.0243728	0.235005	0.0390176	2.27e-09	0.305436	0.0389714	1e-14	If phenotype is significant - different size as males greater
Calcium (mM)	2.21855	0.0515098	2.22466	0.0539104	2.32016	0.0612912	2.30719	0.0568786	2.27282	FALSE	0	0	NA	NA	NA	3.67878	0.71465	4.59055	0.713514	-0.00771371	0.00280629	0.00607169	2.22482	0.0057368	TRUE	5.01e-06	0.083612	0.00812136	6.91e-24	0.104335	0.00810844	1.31e-35	If phenotype is significant - different size as males greater
Albumin (g/L)	24.6489	1.03141	25.8078	1.05937	26.3235	1.32377	26.5118	1.22971	25.8914	FALSE	0	0	NA	NA	NA	2.74146	1.0309	6.46184	1.02878	-1.16793	0.0784321	3.53e-46	25.8137	0.094235	TRUE	1.11e-16	0.709803	0.133458	1.24e-07	1.67306	0.133183	4.12e-34	If phenotype is significant - different size as males greater
Total protein (g/L)	46.3048	1.60924	45.6159	1.83325	51.2343	2.39762	48.9014	2.43238	48.2476	FALSE	0	0	NA	NA	NA	6.80058	0.975027	10.3466	0.971886	0.609742	0.121385	5.84e-07	45.6484	0.158316	TRUE	2.22e-16	3.28112	0.235214	4.01e-41	4.992	0.234456	1.05e-85	If phenotype is significant - different size as males greater
Amylase (U/L)	664.761	69.2493	535.103	68.4473	750.332	125.629	592.607	65.9753	639.811	FALSE	3.96e-14	3.564e-13	NA	NA	NA	9.1712	3.10635	13.4366	3.0965	130.265	4.86517	1.99e-124	534.284	6.70459	TRUE	0.00103932	58.6783	9.93738	4.58e-09	85.9687	9.90588	1.27e-17	If phenotype is significant - different size as males greater
Fructosamine (µM)	205.373	10.7758	206.468	11.8826	195.314	12.6016	186.046	13.1609	197.478	TRUE	0	0	NA	NA	NA	-10.4551	1.89458	-4.80621	1.8934	-1.50827	0.685687	0.0280207	206.375	1.35562	TRUE	0	-20.6465	1.87069	4.71e-27	-9.49122	1.86952	4.44e-07	If phenotype is significant - different size as females greater
Glycerol (µM)	133.751	32.7793	121.508	27.3729	172.326	33.3881	193.433	43.2105	158.25	FALSE	0	0	NA	NA	NA	45.8708	5.12269	24.3674	5.10995	12.1594	2.15627	2.13e-08	122.028	2.81263	TRUE	0	72.5904	4.05332	8.22e-64	38.5613	4.04324	7.74e-21	If phenotype is significant - different size as females greater
Nonesterified fatty acids (mM)	0.351214	0.120488	0.340277	0.118049	0.465689	0.142205	0.497948	0.151517	0.421254	FALSE	0	0	NA	NA	NA	38.079	7.79207	26.7006	7.77416	0.0121253	0.00810077	0.134704	0.340522	0.0114502	TRUE	0.000145864	0.160409	0.0164122	9.08e-22	0.112477	0.0163745	1.03e-11	If phenotype is significant - different size as females greater
LDL-Cholesterol (mM)	0.491448	0.0959345	0.466622	0.0993713	1.9453	0.481861	1.15545	0.365072	1.07644	FALSE	0	0	NA	NA	NA	63.8492	5.32821	135.019	5.28923	0.0274451	0.00659263	3.36e-05	0.465189	0.0144723	TRUE	0	0.687301	0.0286776	3.35e-104	1.4534	0.0284678	3.29e-304	If phenotype is significant - different size as males greater
HDL-Cholesterol (mM)	2.00948	0.286517	1.56338	0.276882	4.00989	0.356151	2.94196	0.439635	2.72714	FALSE	0	0	NA	NA	NA	50.5294	2.73354	73.3812	2.72358	0.444565	0.0196115	4.08e-95	1.56435	0.0245617	TRUE	0	1.37801	0.0372738	6.81e-201	2.00121	0.0371379	0	If phenotype is significant - different size as males greater
Free cholesterol (mM)	2.85424	0.370534	2.33328	0.364634	6.65781	0.905912	4.48997	0.870486	4.25446	FALSE	0	0	NA	NA	NA	50.6444	2.88147	89.3888	2.86387	0.523497	0.0283377	2.52e-67	2.33233	0.0332242	TRUE	0	2.15465	0.0612955	3.73e-187	3.80301	0.060921	0	If phenotype is significant - different size as males greater
Triglycerides (mM)	1.24366	0.345812	0.859628	0.377509	0.835784	0.250043	0.717824	0.246201	0.898347	FALSE	0	0	NA	NA	NA	-15.9461	7.24039	-45.3641	7.25211	0.3824	0.0288964	1.95e-37	0.861257	0.0260887	TRUE	2.89e-15	-0.143251	0.0325219	1.15e-05	-0.407527	0.0325746	7.33e-34	If phenotype is significant - different size as males greater
Chloride (mM)	108.059	1.78219	110.034	1.89177	105.891	1.76933	107.054	2.01231	107.617	TRUE	0	0	NA	NA	NA	-2.75658	0.484332	-2.03845	0.483895	-1.95893	0.121178	2.24e-53	110.027	0.189071	TRUE	2.32e-06	-2.96657	0.260613	1.36e-28	-2.19373	0.260378	1.01e-16	If phenotype is significant - different size as females greater
Potassium (mM)	4.22483	0.415284	3.92331	0.333289	4.46622	0.462372	4.06501	0.407003	4.18089	FALSE	6.78e-06	1.356e-05	NA	NA	NA	3.43254	2.3107	5.75223	2.3068	0.300721	0.0279538	7.68e-26	3.92614	0.0345414	TRUE	0.0141567	0.143511	0.048304	0.00302695	0.240495	0.0482225	7.02e-07	If phenotype is significant - different size as males greater
Sodium (mM)	146.444	1.94411	145.877	1.88838	143.058	2.06035	142.975	2.18521	144.412	FALSE	0	0	NA	NA	NA	-1.9298	0.38571	-2.35147	0.385185	0.59298	0.121789	1.27e-06	145.849	0.199199	TRUE	0.000544836	-2.78687	0.278507	1.06e-22	-3.39581	0.278127	2.04e-32	If phenotype is significant - different size as males greater

## Sheet: WAM
	MGP Select (Breeders chow)				Mouse GP (HFD)
	Male		Female		Male		Female
	mean	SD	mean	SD	mean	SD	mean	SD	overall average	Residual variances homogeneity	Diet contribution	Diet contribution adjusted	Diet estimate	Diet standard error	Diet p-Val	Diet percentage change females	Diet percentage change CI females	Diet percentage change males	Diet percentage change CI males	Sex estimate	Sex standard error	Sex p-val	Weight estimate	Weight standard error	Weight p-val	Intercept estimate	Intercept standard error	Interaction included	Interaction p-val	Female HFD estimate	Female HFD standard error	Female HFD p-val	Male HFD estimate	Male HFD standard error	Male HFD p-val	Classification tag
ipGTT at 13 weeks of age
Body weight (g)	27.5379	2.9006	22.2307	2.62199	36.3265	3.23156	30.0262	3.20022	29.497	FALSE	0	0	NA	NA	NA	26.286	2.12206	29.6001	2.11799	5.31934	0.215452	2.44e-109	NA	NA	NA	22.2558	0.222084	TRUE	0.00146732	7.75359	0.312973	6.04e-110	8.73115	0.312373	4.49e-133	If phenotype is significant - different size as males greater
Fasted plasma glucose (mM)	5.52138	0.833734	4.79358	0.611022	7.99784	1.14834	5.95152	0.830441	6.17111	FALSE	0	0	NA	NA	NA	7.70872	3.26946	27.4113	3.4125	0.269852	0.0688667	9.41e-05	0.0882638	0.00766385	3.39e-29	2.8251	0.179216	TRUE	0	0.475714	0.100881	2.69e-06	1.69159	0.105295	8.62e-53	If phenotype is significant - different size as males greater
T15 plasma glucose (mM)	19.5569	2.78943	17.1845	2.58984	22.1161	3.43617	18.8893	2.81823	19.5587	FALSE	6.88e-15	7.568e-14	NA	NA	NA	8.73896	2.91369	12.8747	2.90731	2.4033	0.208903	3.85e-29	NA	NA	NA	17.1789	0.198311	TRUE	0.00787763	1.70922	0.284939	2.63e-09	2.51811	0.284315	2.87e-18	If phenotype is significant - different size as males greater
T30 plasma glucose (mM)	21.08	3.20998	15.2963	2.61002	23.4449	3.67226	17.5813	3.0745	19.4826	FALSE	0.000334	2.23e-13	1.33567	0.36377	0.000383938	6.85571	3.73431	6.85571	3.73431	5.12023	0.234504	2.16e-89	0.121184	0.0291447	3.44e-05	12.6058	0.675323	FALSE	0.804817	NA	NA	NA	NA	NA	NA	If phenotype is significant - both sexes equally
T60 plasma glucose (mM)	15.5331	3.02823	10.2838	1.74948	19.5438	4.11873	13.6766	2.61911	14.9692	FALSE	0.000185181	0	1.27886	0.333642	0.000218075	8.54326	4.45771	8.54326	4.45771	3.81615	0.202297	8.47e-70	0.292455	0.0257518	1.78e-28	3.71532	0.599076	FALSE	0.255204	NA	NA	NA	NA	NA	NA	If phenotype is significant - both sexes equally
T120 plasma glucose (mM)	7.94069	1.65836	5.69696	0.943034	12.5141	3.12503	8.3551	1.68678	8.83412	FALSE	0	0	NA	NA	NA	9.07733	4.71487	28.1138	4.89156	0.988527	0.121358	9.32e-16	0.23727	0.0150157	2.82e-51	0.417432	0.348141	TRUE	0	0.801902	0.208259	0.00012404	2.48361	0.216063	4.26e-29	If phenotype is significant - different size as males greater
Area under the curve (T0-T120)	1083.71	245.747	696.334	167.308	1214.39	328.379	875.471	217.876	976.125	FALSE	0.0106704	7.5e-10	NA	NA	NA	8.11658	6.32989	1.95792	6.57704	319.872	19.7557	1.61e-53	12.7323	2.22731	1.37e-08	412.998	52.5328	TRUE	0.016374	79.228	30.8939	0.0104515	19.1117	32.1001	0.551701	If phenotype is significant - females only
Glucose clearance rate (mM/min)	-0.145992	0.031924	-0.106659	0.026221	-0.121453	0.0376791	-0.102513	0.0324994	-0.118316	FALSE	9.46e-08	6.792e-14	NA	NA	NA	5.48496	-6.32859	-10.9918	-6.64327	-0.0464054	0.00283909	2.05e-54	0.00130947	0.000300104	1.39e-05	-0.13567	0.00698174	TRUE	1.48e-08	-0.00648959	0.00374387	0.0832811	0.013005	0.00393003	0.000963362	If phenotype is significant - males only
DEXA at 14 weeks of age
Body weight (g)	31.1024	2.81982	25.7044	2.53483	38.8684	3.27264	32.4259	3.21049	32.4337	FALSE	0	0	NA	NA	NA	20.6647	1.82491	23.8162	1.82122	5.41165	0.210654	1.63e-116	NA	NA	NA	25.7166	0.206294	TRUE	0.000935698	6.70235	0.295943	5.88e-95	7.72448	0.295344	7.01e-120	If phenotype is significant - different size as males greater
Fat mass (g)	7.80455	2.55972	5.9824	2.11191	17.2309	2.477	14.0822	2.74362	11.7676	FALSE	0	0	NA	NA	NA	27.7548	2.72238	32.6502	2.82215	-2.06014	0.111194	1.19e-67	0.72072	0.0116039	0	-12.5572	0.31469	TRUE	9.48e-06	3.26606	0.160179	1.15e-79	3.84213	0.166049	2.34e-98	If phenotype is significant - different size as males greater
Lean mass (g)	23.338	1.70057	19.7165	1.10247	22.1215	1.94453	18.7308	1.22021	20.9161	TRUE	0	7.56e-12	NA	NA	NA	-15.246	1.34699	-18.0001	1.40205	1.85965	0.107263	2.62e-60	0.327539	0.0106937	5.7e-153	11.2982	0.288886	TRUE	2.5e-06	-3.18887	0.140869	7.13e-95	-3.76491	0.146627	2.11e-116	If phenotype is significant - different size as males greater
Bone area (cm2)	9.15807	0.478483	8.83574	0.356863	9.99611	0.655592	9.18664	0.652244	9.32868	FALSE	1.73e-14	0	NA	NA	NA	-1.7195	1.22479	2.65287	1.27734	-0.0859397	0.0405803	0.0343981	0.075636	0.00450175	4.26e-57	6.89556	0.120325	TRUE	1.89e-15	-0.160407	0.0571284	0.00506784	0.247478	0.0595794	3.5e-05	If phenotype is significant - different direction for the sexes
Bone mineral content (g)	0.442986	0.041351	0.432969	0.0265554	0.495451	0.0472389	0.450202	0.0405228	0.457441	TRUE	0	0	NA	NA	NA	-6.20858	1.74937	-0.0219259	1.827	-0.0263544	0.00317988	3.03e-16	0.00676886	0.000315769	1.17e-86	0.259037	0.0084912	TRUE	1.08e-14	-0.0284006	0.00400117	2.15e-12	-0.000100298	0.00417872	0.980855	If phenotype is significant - females only
Bone mineral density (g/cm2)	0.0482886	0.00236114	0.048977	0.00168558	0.0495151	0.00270103	0.0489636	0.00181013	0.0489729	TRUE	4.77e-12	8.4e-09	NA	NA	NA	-3.63254	1.04013	-1.62116	1.07843	-0.00207843	0.000183754	2.88e-28	0.000261593	1.84e-05	1.44e-42	0.042244	0.00050002	TRUE	2.51e-06	-0.00177896	0.000254691	4.7e-12	-0.000793929	0.000264069	0.00269714	If phenotype is significant - different size as females greater
Body length (cm)	10.4352	0.211775	10.1443	0.215581	10.263	0.253553	9.99752	0.270501	10.2011	TRUE	0	1.332e-05	NA	NA	NA	-3.78239	0.667564	-4.34008	0.676392	0.094062	0.0146156	1.77e-10	0.0357396	0.0014839	5.21e-105	9.22665	0.044816	TRUE	0.000570724	-0.385847	0.0340496	2.32e-28	-0.442737	0.0344998	1.96e-35	If phenotype is significant - different size as males greater
Plasma chemistry at 16 weeks of age
Body weight (g)	31.939	2.94015	25.8071	2.7872	39.703	3.45361	33.1656	3.259	33.0839	FALSE	0	0	7.51709	0.274827	4.88e-49	22.7213	1.6614	22.7213	1.6614	6.32687	0.16039	1.35e-219	NA	NA	NA	25.7429	0.210755	FALSE	0.233757	NA	NA	NA	NA	NA	NA	If phenotype is significant - both sexes equally
log10(Insulin (µg/L)+1)	0.168008	0.0710171	0.123265	0.0570478	0.271169	0.149279	0.172586	0.0738303	0.188165	FALSE	2.35e-10	0	NA	NA	NA	-26.823	10.0645	-1.11635	10.1492	-0.037782	0.0054778	8.52e-12	0.0134413	0.000621926	7.51e-88	-0.223389	0.0168632	TRUE	3.27e-09	-0.0504716	0.00946891	1.17e-07	-0.00210058	0.0095486	0.825918	If phenotype is significant - females only
Magnesium (mM)	0.931069	0.0793784	1.03389	0.0906704	0.854622	0.0701411	0.881956	0.0653362	0.919181	FALSE	0	0	NA	NA	NA	-16.3179	2.10957	-8.18523	2.10822	-0.103335	0.00561865	8.24e-67	NA	NA	NA	1.03392	0.00715031	TRUE	0	-0.149991	0.0096954	2.11e-49	-0.0752371	0.00968919	1.73e-14	If phenotype is significant - different size as females greater
log10(Creatine kinase (U/L))	2.25735	0.316178	2.3042	0.313031	2.28178	0.333145	2.38483	0.306739	2.3098	TRUE	0.0494745	0.0494745	0.0533702	0.0271877	0.0523401	2.3106	2.35412	2.3106	2.35412	NA	NA	NA	NA	NA	NA	2.28116	0.0198412	FALSE	0.0901474	NA	NA	NA	NA	NA	NA	If phenotype is significant - both sexes equally
Total bilirubin (µM)	1.78414	0.251824	1.87905	0.290237	2.03973	0.366356	2.0876	0.431732	1.96065	FALSE	0	2.424e-12	0.317174	0.0321267	1.42e-16	16.177	3.27714	16.177	3.27714	NA	NA	NA	-0.0114467	0.00195627	6.27e-09	2.16536	0.0596367	FALSE	0.110058	NA	NA	NA	NA	NA	NA	If phenotype is significant - both sexes equally
Urea (mM)	9.81414	1.04975	9.31014	1.44997	7.8227	0.912974	7.81267	1.18242	8.59158	FALSE	0	0	NA	NA	NA	-17.5065	3.0421	-22.9997	3.04009	0.48587	0.09117	1.18e-07	NA	NA	NA	9.31146	0.0971581	TRUE	7.77e-05	-1.50408	0.130682	3.65e-29	-1.97604	0.130596	1.67e-47	If phenotype is significant - different size as males greater
Creatinine (µM)	11.2348	2.21414	14.0493	2.81331	8.94459	1.31987	9.04793	1.1821	10.6221	FALSE	0	0	NA	NA	NA	-47.1925	4.24709	-21.3042	4.25516	-2.84731	0.181826	1.8e-50	NA	NA	NA	14.0544	0.180658	TRUE	0	-5.01285	0.225566	4.8e-92	-2.26296	0.225994	9.91e-23	If phenotype is significant - different size as females greater
log10(Alanine transaminase (U/L))	1.68825	0.159392	1.6261	0.192903	2.35065	0.258535	2.12762	0.262565	1.98103	FALSE	0	0	NA	NA	NA	25.1674	2.20383	33.4147	2.19595	0.0615071	0.0136411	7.15e-06	NA	NA	NA	1.6277	0.0142534	TRUE	1.41e-12	0.498576	0.0218294	2.66e-96	0.661958	0.0217513	1.47e-151	If phenotype is significant - different size as males greater
Alkaline Phosphatase (U/L)	74.0855	8.51986	115.315	13.2931	137.717	33.4159	149.415	27.9338	121.919	FALSE	0	0	NA	NA	NA	28.0182	3.2645	52.2774	3.24191	-41.2672	0.842883	2.31e-289	NA	NA	NA	115.294	0.958518	TRUE	0	34.1594	1.99002	2.78e-59	63.7361	1.97625	3.11e-165	If phenotype is significant - different size as males greater
log10(Aspartate aminotransferase (U/L))	1.76113	0.105139	1.789	0.114104	2.30527	0.206681	2.30182	0.209668	2.06883	FALSE	0	0	0.528077	0.0129744	2.69e-65	25.5254	1.25428	25.5254	1.25428	-0.0200373	0.00743503	0.00713642	NA	NA	NA	1.7858	0.00906296	FALSE	0.0527453	NA	NA	NA	NA	NA	NA	If phenotype is significant - both sexes equally
Iron (µM)	19.6486	2.0734	22.372	2.81839	32.3195	5.95529	35.2887	8.52037	28.1184	FALSE	0	0	11.8761	0.408089	1.7e-51	42.2359	2.90265	42.2359	2.90265	-3.52829	0.276184	3.75e-35	0.120463	0.0331763	0.000294111	19.298	0.873518	FALSE	0.647363	NA	NA	NA	NA	NA	NA	If phenotype is significant - both sexes equally
Phosphate (mM)	2.19369	0.295347	2.37676	0.337732	2.49608	0.313326	2.60656	0.341449	2.43322	TRUE	7.04e-12	4.224e-11	NA	NA	NA	9.65819	3.20707	12.5527	3.20327	-0.18242	0.0232599	9.62e-15	NA	NA	NA	2.3745	0.028375	TRUE	0.0218779	0.235005	0.0390176	2.27e-09	0.305436	0.0389714	1e-14	If phenotype is significant - different size as males greater
Calcium (mM)	2.21855	0.0515098	2.22466	0.0539104	2.32016	0.0612912	2.30719	0.0568786	2.27282	FALSE	2.22e-16	0	NA	NA	NA	2.4845	0.743742	3.3333	0.747169	-0.0305684	0.00375615	9.88e-16	0.00372138	0.000385933	3e-21	2.12863	0.0114786	TRUE	1.11e-05	0.0564681	0.00845196	3.61e-11	0.07576	0.0084909	1.65e-18	If phenotype is significant - different size as males greater
Albumin (g/L)	24.6489	1.03141	25.8078	1.05937	26.3235	1.32377	26.5118	1.22971	25.8914	TRUE	4.44e-16	0	NA	NA	NA	-0.853713	1.12184	2.66632	1.13356	-1.95012	0.0993811	1.21e-74	0.127684	0.00932483	8.8e-40	22.5124	0.258371	TRUE	2.22e-16	-0.221038	0.14523	0.128274	0.690349	0.146748	2.84e-06	If phenotype is significant - males only
Total protein (g/L)	46.3048	1.60924	45.6159	1.83325	51.2343	2.39762	48.9014	2.43238	48.2476	FALSE	0	0	NA	NA	NA	3.58629	1.06773	6.95532	1.078	-0.693942	0.160149	1.59e-05	0.212741	0.0166508	3.72e-35	40.1481	0.457955	TRUE	0	1.7303	0.257577	2.84e-11	3.35578	0.260054	8.72e-36	If phenotype is significant - different size as males greater
Amylase (U/L)	664.761	69.2493	535.103	68.4473	750.332	125.629	592.607	65.9753	639.811	FALSE	0.00018292	3.564e-13	NA	NA	NA	2.54814	3.42391	6.46828	3.45213	94.661	6.27497	3.03e-47	5.79444	0.683379	6.53e-17	384.531	18.8318	TRUE	0.00205551	16.3033	10.9533	0.136896	41.3847	11.0436	0.000187103	If phenotype is significant - males only
Fructosamine (µM)	205.373	10.7758	206.468	11.8826	195.314	12.6016	186.046	13.1609	197.478	TRUE	0	0	NA	NA	NA	-12.1785	1.96511	-6.62381	1.97296	-4.3681	0.834627	1.96e-07	0.466855	0.0791743	4.81e-09	194.3	2.447	TRUE	0	-24.0498	1.94034	2.68e-33	-13.0806	1.94808	2.89e-11	If phenotype is significant - different size as females greater
Glycerol (µM)	133.751	32.7793	121.508	27.3729	172.326	33.3881	193.433	43.2105	158.25	FALSE	0	0	NA	NA	NA	37.005	5.76169	15.1088	5.81267	0.345278	2.72372	0.899146	1.90484	0.28541	3.78e-11	72.9112	7.88891	TRUE	0	58.5603	4.55893	1.71e-35	23.9096	4.59927	2.36e-07	If phenotype is significant - different size as females greater
Nonesterified fatty acids (mM)	0.351214	0.120488	0.340277	0.118049	0.465689	0.142205	0.497948	0.151517	0.421254	FALSE	1.11e-16	0	NA	NA	NA	32.0543	8.68312	20.4771	8.75291	-0.00931661	0.0104887	0.37458	0.0034126	0.00109288	0.00183531	0.252768	0.0304821	TRUE	0.000106512	0.13503	0.018289	2.87e-13	0.0862605	0.018436	3.21e-06	If phenotype is significant - different size as females greater
LDL-Cholesterol (mM)	0.491448	0.0959345	0.466622	0.0993713	1.9453	0.481861	1.15545	0.365072	1.07644	FALSE	0	0	NA	NA	NA	63.8492	5.32821	135.019	5.28923	0.0274451	0.00659263	3.36e-05	NA	NA	NA	0.465189	0.0144723	TRUE	0	0.687301	0.0286776	3.35e-104	1.4534	0.0284678	3.29e-304	If phenotype is significant - different size as males greater
HDL-Cholesterol (mM)	2.00948	0.286517	1.56338	0.276882	4.00989	0.356151	2.94196	0.439635	2.72714	FALSE	0	0	NA	NA	NA	36.7572	2.78733	58.8847	2.81273	0.129046	0.0227014	1.64e-08	0.0513657	0.00248265	1.19e-81	0.236829	0.0678269	TRUE	0	1.00242	0.0380073	1.83e-121	1.60587	0.0383536	1.65e-237	If phenotype is significant - different size as males greater
Free cholesterol (mM)	2.85424	0.370534	2.33328	0.364634	6.65781	0.905912	4.48997	0.870486	4.25446	FALSE	0	0	NA	NA	NA	50.6444	2.88147	89.3888	2.86387	0.523497	0.0283377	2.52e-67	NA	NA	NA	2.33233	0.0332242	TRUE	0	2.15465	0.0612955	3.73e-187	3.80301	0.060921	0	If phenotype is significant - different size as males greater
Triglycerides (mM)	1.24366	0.345812	0.859628	0.377509	0.835784	0.250043	0.717824	0.246201	0.898347	FALSE	0	0	NA	NA	NA	-15.9461	7.24039	-45.3641	7.25211	0.3824	0.0288964	1.95e-37	NA	NA	NA	0.861257	0.0260887	TRUE	2.22e-15	-0.143251	0.0325219	1.15e-05	-0.407527	0.0325746	7.33e-34	If phenotype is significant - different size as males greater
Chloride (mM)	108.059	1.78219	110.034	1.89177	105.891	1.76933	107.054	2.01231	107.617	TRUE	3.25e-14	0	NA	NA	NA	-1.94184	0.515393	-1.18385	0.518454	-1.22136	0.14484	9.52e-17	-0.119637	0.0137025	8.24e-18	113.117	0.400716	TRUE	3e-07	-2.08975	0.277326	9.51e-14	-1.27403	0.278973	5.46e-06	If phenotype is significant - different size as females greater
Potassium (mM)	4.22483	0.415284	3.92331	0.333289	4.46622	0.462372	4.06501	0.407003	4.18089	FALSE	0.0550637	1.356e-05	NA	NA	NA	-0.178762	2.57887	1.96956	2.60383	0.173716	0.0348735	7.23e-07	0.0205562	0.00338625	1.7e-09	3.3956	0.0940063	TRUE	0.021625	-0.00747383	0.05391	0.889761	0.0823453	0.0544316	0.130587	If phenotype is significant - can not classify effect
Sodium (mM)	146.444	1.94411	145.877	1.88838	143.058	2.06035	142.975	2.18521	144.412	FALSE	0	0	NA	NA	NA	-1.7629	0.416351	-2.1764	0.418895	0.795674	0.154558	3.07e-07	-0.0328806	0.0154488	0.0335093	146.698	0.446216	TRUE	0.000696825	-2.54584	0.300631	7.13e-17	-3.14298	0.302468	2.77e-24	If phenotype is significant - different size as males greater
